# Supplementary material for: Activation of SF5CF3 by the N-Heterocyclic Carbene SIMes
Source: Molecules. 2023 Sep 19;28(18):6693. doi: 10.3390/molecules28186693 (PMC10535660; doi:10.3390/molecules28186693)
Supplement: Supplementary file 1 [file molecules-28-06693-s001.zip]

Archive with 1 entries (1 files):
- molecules-2601267-supplementary.pdf
